# Supplementary material for: Photonics of Trimethine Cyanine Dyes as Probes for Biomolecules
Source: Molecules. 2022 Sep 27;27(19):6367. doi: 10.3390/molecules27196367 (PMC9573451; doi:10.3390/molecules27196367)
Supplement: Supplementary file 1 [file molecules-27-06367-s001.zip]

Archive with 1 entries (1 files):
- molecules-1912764-supplementary.pdf
